# Supplementary material for: Isolation of Scalimides A–L: β-Alanine-Bearing Scalarane Analogs from the Marine Sponge Spongia sp
Source: Mar Drugs. 2022 Nov 18;20(11):726. doi: 10.3390/md20110726 (PMC9695134; doi:10.3390/md20110726)
Supplement: Supplementary file 1 [file marinedrugs-20-00726-s001.zip]

Archive with 2 entries (2 files):
- SI-MD-I.pdf
- SI-MD-II.pdf
